# Supplementary material for: Rapid Evolution of Multidrug Resistance in a Candida lusitaniae Infection during Micafungin Monotherapy
Source: Antimicrob Agents Chemother. 2023 Jul 10;67(8):e00543-23. doi: 10.1128/aac.00543-23 (PMC10433866; doi:10.1128/aac.00543-23)
Supplement: Supplemental file 2 — Supplemental material. Download aac.00543-23-s0002.xlsx, XLSX file, 0.08 MB [file aac.00543-23-s0002.xlsx]

## Sheet: Isolate_data_TableS1
Table S1, Isolate Data
Isolate identifiers, day of collection, specimen source, MIC and SMG values for fluconazole, micafungin and amphotericin B
Isolate Name	Study ID	AMS Strain Number	Day of Collection	Source	FLC MIC50	FLC SMG	MCF MIC50	MCF SMG	AMB MIC90	AMB SMG
D1.1	MEC225	AMS5200	1	blood	0.5	0.03947	0.016	0.023982	0.25	0
D1.2	MEC226	AMS5201	1	blood	0.5	0.20235	0.016	0	0.25	0
D1.3	MEC227	AMS5202	1	blood	0.5	0.07672	0.016	0	0.25	0
D1.4	MEC228	AMS5203	1	blood	0.5	0.05698	0.016	0	0.25	0
D2.1	MEC229	AMS5204	2	blood	0.5	0.06781	0.016	0.357934	0.25	0
D2.2	MEC230	AMS5205	2	blood	0.5	0.05637	0.016	0	0.25	0
D3.1	MEC233	AMS5206	3	blood	0.5	0.06623	0.016	0	0.25	0
D3.2	MEC231	AMS5207	4	blood	0.5	0.05993	0.016	0.009765	0.25	0
D4.1	MEC232	AMS5208	3	blood	0.5	0.04442	0.016	0	0.25	0
D4.2	MEC234	AMS5209	4	blood	0.5	0.05201	0.016	0.003008	0.25	0
D5.1	MEC235	AMS5210	5	blood	0.5	0.07352	0.016	0.002676	0.25	0
D5.2	MEC236	AMS5211	5	blood	0.5	0.09317	0.016	0.002723	0.25	0.030697
D6.1	MEC237	AMS5212	6	blood	0.5	0.04179	0.063	0.002848	0.12	0
D6.2	MEC238	AMS5213	6	blood	0.5	0.07566	0.016	0.085353	0.12	0
D7.1	MEC239	AMS5214	7	blood	0.5	0.07121	0.031	0.004909	0.12	0
D7.2	MEC240	AMS5215	7	blood	0.5	0.04727	0.031	0.061594	0.12	0
D8.1	MEC241	AMS5216	8	blood	0.5	0.0838	0.063	0.063767	0.12	0.034326
D8.2	MEC242	AMS5217	8	blood	0.5	0.06379	0.031	0.066703	0.12	0.004799
D9.1	MEC243	AMS5218	9	blood	2	0.06328	0.25	0.026194	0.25	0.071712
D11.1	MEC244	AMS5219	11	blood	0.5	0.6038	1	0.077863	0.25	0.00671
MIC: minimum inhibitory concentration
SMG: supra-MIC growth
FLC: fluconazole
MCF: micafungin
AMB: amphotericin B
