# Supplementary material for: Rapid Evolution of Multidrug Resistance in a Candida lusitaniae Infection during Micafungin Monotherapy
Source: Antimicrob Agents Chemother. 2023 Jul 10;67(8):e00543-23. doi: 10.1128/aac.00543-23 (PMC10433866; doi:10.1128/aac.00543-23)
Supplement: Supplemental file 3 — Supplemental material. Download aac.00543-23-s0003.xlsx, XLSX file, 0.09 MB [file aac.00543-23-s0003.xlsx]

## Sheet: MIC_relative_growth_TableS2
Table S2, MIC Relative Growth Values
Calculated relative growth of all isolates in every drug concentration, for micafungin (MCF), fluconazole (FLC) and amphotericin B (AmB).
Isolate	MCF concentration, µg/mL	Relative Growth	Isolate	FLC concentration, µg/mL	Relative Growth	Isolate	AmB concentration, µg/mL	Relative Growth
D1.1	8	0.00281206	D1.1	256	0.0110636	D1.1	8	0.0120312
D1.1	4	0.00172331	D1.1	128	0.0189698	D1.1	4	-0.0011246
D1.1	2	0.003453	D1.1	64	0.023611	D1.1	2	-0.000519229
D1.1	1	0.00469129	D1.1	32	0.025318	D1.1	1	0.000724332
D1.1	0.5	0.00438794	D1.1	16	0.0229185	D1.1	0.5	0.0017874
D1.1	0.25	0.00311542	D1.1	8	0.0275807	D1.1	0.25	0.00467112
D1.1	0.125	0.00269276	D1.1	4	0.0388642	D1.1	0.12	0.326405
D1.1	0.063	0.00344846	D1.1	2	0.0392121	D1.1	0	1
D1.1	0.031	0.00484028	D1.1	1	0.0398639	D1.2	8	0.00194208
D1.1	0.016	0.00329919	D1.1	0.5	0.0511818	D1.2	4	-0.000178109
D1.1	0	1	D1.1	0	1	D1.2	2	-0.000145095
D1.2	8	0.00157425	D1.2	256	0.00923299	D1.2	1	0.00111985
D1.2	4	0.00157425	D1.2	128	0.0232776	D1.2	0.5	0.00174349
D1.2	2	0.000617358	D1.2	64	0.0258177	D1.2	0.25	0.00495052
D1.2	1	0.0010165	D1.2	32	0.0291232	D1.2	0.12	0.173509
D1.2	0.5	0.00169452	D1.2	16	0.0322372	D1.2	0	1
D1.2	0.25	0.00212312	D1.2	8	0.029632	D1.3	8	0.000746266
D1.2	0.125	0.00116844	D1.2	4	0.0308976	D1.3	4	0.000118344
D1.2	0.063	0.000492647	D1.2	2	0.047652	D1.3	2	-0.000114905
D1.2	0.031	0.00156981	D1.2	1	0.0728223	D1.3	1	0.00137419
D1.2	0.016	0.00305056	D1.2	0.5	0.133834	D1.3	0.5	0.00223536
D1.2	0	1	D1.2	0	1	D1.3	0.25	0.00431426
D1.3	8	0.00141034	D1.3	256	0.013364	D1.3	0.12	0.30283
D1.3	4	0.00141034	D1.3	128	0.0328268	D1.3	0	1
D1.3	2	0.000356841	D1.3	64	0.0408471	D1.4	8	0.00395055
D1.3	1	0.00193245	D1.3	32	0.0426166	D1.4	4	0.00054936
D1.3	0.5	0.000908765	D1.3	16	0.0432151	D1.4	2	0.00112782
D1.3	0.25	0.00194362	D1.3	8	0.0443553	D1.4	1	0.00244633
D1.3	0.125	0.00141034	D1.3	4	0.0434741	D1.4	0.5	0.00415018
D1.3	0.063	0.00218792	D1.3	2	0.0486693	D1.4	0.25	0.00225322
D1.3	0.031	0.0032153	D1.3	1	0.0545931	D1.4	0.12	0.248858
D1.3	0.016	0.0047891	D1.3	0.5	0.377676	D1.4	0	1
D1.3	0	1	D1.3	0	1	D2.1	8	0.000164555
D1.4	8	0.000882075	D1.4	256	0.069685	D2.1	4	-0.00104049
D1.4	4	0.000882075	D1.4	128	0.106122	D2.1	2	-0.000642194
D1.4	2	0.00045047	D1.4	64	0.0909512	D2.1	1	0.00210882
D1.4	1	0.00156409	D1.4	32	0.0863989	D2.1	0.5	0.00147761
D1.4	0.5	0.00045047	D1.4	16	0.105298	D2.1	0.25	0.000113933
D1.4	0.25	0.00551632	D1.4	8	0.106216	D2.1	0.12	0.292296
D1.4	0.125	0.0033244	D1.4	4	0.120423	D2.1	0	1
D1.4	0.063	0.00635956	D1.4	2	0.14206	D2.2	8	0.000180074
D1.4	0.031	0.00568611	D1.4	1	0.173831	D2.2	4	0.000175109
D1.4	0.016	0.00465311	D1.4	0.5	0.224019	D2.2	2	-0.00134425
D1.4	0	1	D1.4	0	1	D2.2	1	0.00270181
D2.1	8	0.00286951	D2.1	256	0.00872291	D2.2	0.5	0.000839276
D2.1	4	0.00286951	D2.1	128	0.0222127	D2.2	0.25	-0.00013022
D2.1	2	0.003557	D2.1	64	0.0314197	D2.2	0.12	0.229945
D2.1	1	0.00420592	D2.1	32	0.0354942	D2.2	0	1
D2.1	0.5	0.00488608	D2.1	16	0.0234815	D3.1	8	0.00147061
D2.1	0.25	0.00416109	D2.1	8	0.0295659	D3.1	4	0.000602846
D2.1	0.125	0.000809954	D2.1	4	0.0406217	D3.1	2	-0.00192379
D2.1	0.063	0.00220883	D2.1	2	0.0456748	D3.1	1	0.000740252
D2.1	0.031	0.00427427	D2.1	1	0.0430375	D3.1	0.5	-0.00012751
D2.1	0.016	0.0063724	D2.1	0.5	0.0489863	D3.1	0.25	0.00166917
D2.1	0	1	D2.1	0	1	D3.1	0.12	0.292329
D2.2	8	0.00255531	D2.2	256	0.0178285	D3.1	0	1
D2.2	4	0.00255531	D2.2	128	0.0342452	D3.2	8	0.00103477
D2.2	2	0.00178801	D2.2	64	0.0420987	D3.2	4	0.00724554
D2.2	1	0.00424867	D2.2	32	0.0455378	D3.2	2	0.000471504
D2.2	0.5	0.00405317	D2.2	16	0.0425985	D3.2	1	0.00164203
D2.2	0.25	0.00504763	D2.2	8	0.0440804	D3.2	0.5	0.000177379
D2.2	0.125	0.00223775	D2.2	4	0.0436995	D3.2	0.25	0.00104943
D2.2	0.063	0.00614625	D2.2	2	0.0519077	D3.2	0.12	0.251029
D2.2	0.031	0.00579244	D2.2	1	0.0471328	D3.2	0	1
D2.2	0.016	0.00521605	D2.2	0.5	0.0660245	D4.1	8	0.00178312
D2.2	0	1	D2.2	0	1	D4.1	4	0.000629335
D3.1	8	0.000931758	D3.1	256	0.0125987	D4.1	2	0.00159321
D3.1	4	0.000931758	D3.1	128	0.0265148	D4.1	1	0.00120566
D3.1	2	0.00355696	D3.1	64	0.0406784	D4.1	0.5	-0.0001435
D3.1	1	0.00328292	D3.1	32	0.0358671	D4.1	0.25	0.00571803
D3.1	0.5	0.00251015	D3.1	16	0.0491529	D4.1	0.12	0.174053
D3.1	0.25	0.00277146	D3.1	8	0.0496333	D4.1	0	1
D3.1	0.125	0.000920221	D3.1	4	0.0482383	D4.2	8	0.00177037
D3.1	0.063	0.0014494	D3.1	2	0.054002	D4.2	4	0.00257799
D3.1	0.031	0.00224367	D3.1	1	0.0515847	D4.2	2	0.000242075
D3.1	0.016	0.00434745	D3.1	0.5	0.0631546	D4.2	1	-0.000544865
D3.1	0	1	D3.1	0	1	D4.2	0.5	-0.000153514
D3.2	8	0.00225673	D3.2	256	0.0117025	D4.2	0.25	0.000633426
D3.2	4	0.00225673	D3.2	128	0.0214281	D4.2	0.12	0.224955
D3.2	2	0.00254104	D3.2	64	0.036016	D4.2	0	1
D3.2	1	0.00199237	D3.2	32	0.0230205	D5.1	8	0.00108829
D3.2	0.5	0.000126436	D3.2	16	0.0290904	D5.1	4	0.000788195
D3.2	0.25	0.0022672	D3.2	8	0.0341435	D5.1	2	7.48992e-05
D3.2	0.125	0.000398772	D3.2	4	0.0409608	D5.1	1	0.000374997
D3.2	0.063	0.00172951	D3.2	2	0.0392043	D5.1	0.5	0.0035939
D3.2	0.031	0.00279541	D3.2	1	0.0401109	D5.1	0.25	0.00138011
D3.2	0.016	0.00281937	D3.2	0.5	0.0644171	D5.1	0.12	0.130115
D3.2	0	1	D3.2	0	1	D5.1	0	1
D4.1	8	0.00154651	D4.1	256	0.0134756	D5.2	8	0.00284408
D4.1	4	0.00154651	D4.1	128	0.0303207	D5.2	4	0.000898049
D4.1	2	0.00233297	D4.1	64	0.0425493	D5.2	2	-0.000345483
D4.1	1	0.000746967	D4.1	32	0.0322343	D5.2	1	-0.000945649
D4.1	0.5	0.0061744	D4.1	16	0.0454318	D5.2	0.5	9.75211e-06
D4.1	0.25	0.00181717	D4.1	8	0.0399174	D5.2	0.25	0.000637182
D4.1	0.125	0.00440075	D4.1	4	0.0500677	D5.2	0.12	0.203969
D4.1	0.063	0.00207334	D4.1	2	0.0492571	D5.2	0	1
D4.1	0.031	0.00259639	D4.1	1	0.0464128	D6.1	8	-0.000313184
D4.1	0.016	0.00257402	D4.1	0.5	0.0672648	D6.1	4	0.00197836
D4.1	0	1	D4.1	0	1	D6.1	2	0.000272141
D4.2	8	0.0013019	D4.2	256	0.00896846	D6.1	1	-0.000657011
D4.2	4	0.0013019	D4.2	128	0.0253298	D6.1	0.5	0.000238032
D4.2	2	0.00182927	D4.2	64	0.0407304	D6.1	0.25	0.00214634
D4.2	1	-1.75936e-05	D4.2	32	0.0316424	D6.1	0.12	0.0597987
D4.2	0.5	0.0059711	D4.2	16	0.0478118	D6.1	0	1
D4.2	0.25	0.0013201	D4.2	8	0.0427855	D6.2	8	0.00192728
D4.2	0.125	0.00313376	D4.2	4	0.0436118	D6.2	4	0.00179519
D4.2	0.063	0.00234913	D4.2	2	0.0438463	D6.2	2	0.00108524
D4.2	0.031	0.00313448	D4.2	1	0.0427554	D6.2	1	-5.31908e-05
D4.2	0.016	0.00391839	D4.2	0.5	0.0565834	D6.2	0.5	0.00177909
D4.2	0	1	D4.2	0	1	D6.2	0.25	0.00108583
D5.1	8	0.000688635	D5.1	256	0.0127168	D6.2	0.12	0.0726708
D5.1	4	0.000688635	D5.1	128	0.0286752	D6.2	0	1
D5.1	2	0.000716147	D5.1	64	0.0412772	D7.1	8	3.00822e-05
D5.1	1	-0.00113633	D5.1	32	0.033867	D7.1	4	0.000981162
D5.1	0.5	0.00511534	D5.1	16	0.0476227	D7.1	2	-0.00282137
D5.1	0.25	0.00108428	D5.1	8	0.0455632	D7.1	1	-0.000121526
D5.1	0.125	0.00252527	D5.1	4	0.0441405	D7.1	0.5	-0.00128856
D5.1	0.063	0.00361515	D5.1	2	0.0502612	D7.1	0.25	-0.000628792
D5.1	0.031	0.00476637	D5.1	1	0.0447404	D7.1	0.12	0.000615387
D5.1	0.016	0.00613602	D5.1	0.5	0.0558459	D7.1	0	1
D5.1	0	1	D5.1	0	1	D7.2	8	-0.00170751
D5.2	8	0.000758582	D5.2	256	0.00787339	D7.2	4	-0.00128637
D5.2	4	0.000758582	D5.2	128	0.0283291	D7.2	2	-0.002531
D5.2	2	0.000750075	D5.2	64	0.0406114	D7.2	1	-0.000860141
D5.2	1	-0.0008325	D5.2	32	0.0295989	D7.2	0.5	-0.000875485
D5.2	0.5	0.00353304	D5.2	16	0.0405074	D7.2	0.25	0.000369144
D5.2	0.25	0.00155955	D5.2	8	0.0407417	D7.2	0.12	0.0526243
D5.2	0.125	0.00254725	D5.2	4	0.0396588	D7.2	0	1
D5.2	0.063	0.00181774	D5.2	2	0.043927	D8.1	8	0.00158571
D5.2	0.031	0.0045737	D5.2	1	0.0434324	D8.1	4	0.000951393
D5.2	0.016	0.00638321	D5.2	0.5	0.0547108	D8.1	2	0.000385455
D5.2	0	1	D5.2	0	1	D8.1	1	0.000317077
D6.1	8	0.00437762	D6.1	256	0.0108562	D8.1	0.5	-7.46014e-05
D6.1	4	0.00433541	D6.1	128	0.0117888	D8.1	0.25	0.00120565
D6.1	2	0.00600026	D6.1	64	0.0139882	D8.1	0.12	0.00126308
D6.1	1	0.00765947	D6.1	32	0.019316	D8.1	0	1
D6.1	0.5	0.0115207	D6.1	16	0.0264446	D8.2	8	-9.75742e-05
D6.1	0.25	0.0285096	D6.1	8	0.0270988	D8.2	4	0.000994481
D6.1	0.125	0.113676	D6.1	4	0.0345608	D8.2	2	0.00242763
D6.1	0.063	0.346881	D6.1	2	0.0379032	D8.2	1	-1.02257e-05
D6.1	0.031	0.674508	D6.1	1	0.0385491	D8.2	0.5	0.000330868
D6.1	0.016	0.79463	D6.1	0.5	0.0567406	D8.2	0.25	0.00128261
D6.1	0	1	D6.1	0	1	D8.2	0.12	0.000854172
D6.2	8	0.00177231	D6.2	256	0.0112976	D8.2	0	1
D6.2	4	0.00177231	D6.2	128	0.0203392	D9.1	8	0.00182844
D6.2	2	0.00152438	D6.2	64	0.0316868	D9.1	4	0.000282841
D6.2	1	0.00099953	D6.2	32	0.0338227	D9.1	2	-3.13655e-05
D6.2	0.5	0.00659479	D6.2	16	0.0369438	D9.1	1	0.000584023
D6.2	0.25	0.00270336	D6.2	8	0.0358793	D9.1	0.5	0.000885817
D6.2	0.125	0.00477909	D6.2	4	0.0384934	D9.1	0.25	0.0718551
D6.2	0.063	0.00506096	D6.2	2	0.0416518	D9.1	0.12	0.833867
D6.2	0.031	0.00503198	D6.2	1	0.0493697	D9.1	0	1
D6.2	0.016	0.00332063	D6.2	0.5	0.0642362	D11.1	8	0.00265161
D6.2	0	1	D6.2	0	1	D11.1	4	0.000630408
D7.1	8	0.00443565	D7.1	256	0.00906583	D11.1	2	-0.000344047
D7.1	4	0.00493223	D7.1	128	0.0243176	D11.1	1	-0.00153797
D7.1	2	0.00294774	D7.1	64	0.0300621	D11.1	0.5	-0.00146481
D7.1	1	0.0107107	D7.1	32	0.0346676	D11.1	0.25	0.000874712
D7.1	0.5	0.00921548	D7.1	16	0.0365998	D11.1	0.12	0.125854
D7.1	0.25	0.0123537	D7.1	8	0.0383678	D11.1	0	1
D7.1	0.125	0.050133	D7.1	4	0.0364552
D7.1	0.063	0.227062	D7.1	2	0.0399873
D7.1	0.031	0.482602	D7.1	1	0.0458764
D7.1	0.016	0.874291	D7.1	0.5	0.0500471
D7.1	0	1	D7.1	0	1
D7.2	8	0.00826255	D7.2	256	0.0117442
D7.2	4	0.005406	D7.2	128	0.0286591
D7.2	2	0.00536	D7.2	64	0.0363205
D7.2	1	0.00774121	D7.2	32	0.0384137
D7.2	0.5	0.00962408	D7.2	16	0.0385562
D7.2	0.25	0.0116243	D7.2	8	0.0563044
D7.2	0.125	0.0672778	D7.2	4	0.035577
D7.2	0.063	0.233847	D7.2	2	0.0410781
D7.2	0.031	0.406571	D7.2	1	0.0467421
D7.2	0.016	0.836445	D7.2	0.5	0.071467
D7.2	0	1	D7.2	0	1
D8.1	8	0.00586089	D8.1	256	0.0101472
D8.1	4	0.0162397	D8.1	128	0.0222076
D8.1	2	0.00603286	D8.1	64	0.0199582
D8.1	1	0.00947906	D8.1	32	0.0296523
D8.1	0.5	0.0172497	D8.1	16	0.0321267
D8.1	0.25	0.0163843	D8.1	8	0.0325702
D8.1	0.125	0.0749584	D8.1	4	0.0283569
D8.1	0.063	0.239304	D8.1	2	0.0368268
D8.1	0.031	0.543601	D8.1	1	0.0377533
D8.1	0.016	0.892077	D8.1	0.5	0.0528213
D8.1	0	1	D8.1	0	1
D8.2	8	0.00314402	D8.2	256	0.0109386
D8.2	4	0.00314402	D8.2	128	0.0231483
D8.2	2	0.00276162	D8.2	64	0.0259425
D8.2	1	-9.04537e-05	D8.2	32	0.0304177
D8.2	0.5	0.00659095	D8.2	16	0.0287928
D8.2	0.25	0.00022594	D8.2	8	0.0313978
D8.2	0.125	0.0123619	D8.2	4	0.0308546
D8.2	0.063	0.0564719	D8.2	2	0.0392317
D8.2	0.031	0.194773	D8.2	1	0.0487528
D8.2	0.016	0.592296	D8.2	0.5	0.0591045
D8.2	0	1	D8.2	0	1
D9.1	8	0.00353973	D9.1	256	0.131897
D9.1	4	0.00635357	D9.1	128	0.218393
D9.1	2	0.00474283	D9.1	64	0.259593
D9.1	1	0.0101764	D9.1	32	0.293713
D9.1	0.5	0.0250737	D9.1	16	0.2701
D9.1	0.25	0.105994	D9.1	8	0.325149
D9.1	0.125	0.658183	D9.1	4	0.341848
D9.1	0.063	1.03003	D9.1	2	0.354599
D9.1	0.031	0.934799	D9.1	1	0.534783
D9.1	0.016	0.841815	D9.1	0.5	0.628826
D9.1	0	1	D9.1	0	1
D11.1	8	0.0468342	D11.1	256	0.00903832
D11.1	4	0.0620817	D11.1	128	0.0212145
D11.1	2	0.0899488	D11.1	64	0.0215052
D11.1	1	0.169848	D11.1	32	0.0272191
D11.1	0.5	0.934369	D11.1	16	0.0252281
D11.1	0.25	0.780973	D11.1	8	0.0277157
D11.1	0.125	1.00523	D11.1	4	0.0300725
D11.1	0.063	1.0761	D11.1	2	0.0336136
D11.1	0.031	0.867039	D11.1	1	0.0331001
D11.1	0.016	1.01566	D11.1	0.5	0.0510947
D11.1	0	1	D11.1	0	1
