# Supplementary material for: Rapid Evolution of Multidrug Resistance in a Candida lusitaniae Infection during Micafungin Monotherapy
Source: Antimicrob Agents Chemother. 2023 Jul 10;67(8):e00543-23. doi: 10.1128/aac.00543-23 (PMC10433866; doi:10.1128/aac.00543-23)
Supplement: Supplemental file 4 — Supplemental material. Download aac.00543-23-s0004.xlsx, XLSX file, 0.1 MB [file aac.00543-23-s0004.xlsx]

## Sheet: Growth_curve_data_TableS3
Table S3, Growth Curve Data.
Growth curve metrics per isolate and condition (no drug, 0.016 ug/ml MCF, 0.031 ug/ml MCF); omnibus and post-hoc statistical test values per condition.
GrowthCurver_SummarizeByPlate (growth curve metrics per well)													Welch's ANOVA						Games-Howell Test
plate	well	sample	condition	k	n0	r	t_mid	t_gen	auc_l	auc_e	sigma	note	condition	n	statistic	DFn	DFd	p	condition	group1	group2	estimate	conf.low	conf.high	p.adj	p.adj.signif
1	A1	D1.1	0.016	1.08304	0.000161163	0.674089	13.0735	1.02827	11.005	11.105	0.0204122		YPAD	80	98.92	4	14.8682	1.58e-10	YPAD	0.016 μg/mL	0.031 μg/mL	-0.956526	-1.3509	-0.562153	1.17e-06	****
1	A2	D1.2	0.016	7.2273e+07	0.00239768	0.245069	98.459	2.82838	2.89607	2.92525	0.00741509		0.016 μg/mL	60	4.85	4	6.753	0.036	YPAD	0.016 μg/mL	0.063 ug/mL	-1.07157	-1.65886	-0.484292	0.000742	***
1	A3	D1.3	0.016	1.09132	0.000156785	0.658674	13.4329	1.05234	10.6978	10.7904	0.0195331		0.031 μg/mL	60	9.21	4	8.01345	0.004	YPAD	0.016 μg/mL	0.25 μg/mL	-1.70861	-1.98023	-1.43698	0	****
1	A4	D1.4	0.016	1.11526	0.000136757	0.674395	13.3546	1.02781	11.0192	11.1099	0.0193606								YPAD	0.016 μg/mL	1 μg/mL	-0.184014	-0.63172	0.263692	0.643	ns
1	A5	D2.1	0.016	1.09211	0.000171069	0.650745	13.4636	1.06516	10.6722	10.7619	0.0193401								YPAD	0.031 μg/mL	0.063 ug/mL	-0.115048	-0.72395	0.493854	0.973	ns
1	A6	D2.2	0.016	1.11942	0.00014273	0.672365	13.3369	1.03091	11.0803	11.1774	0.020538								YPAD	0.031 μg/mL	0.25 μg/mL	-0.752079	-1.10825	-0.395911	0.000113	***
1	A7	D3.2	0.016	1.06321	0.000125255	0.671251	13.4768	1.03262	10.3753	10.4669	0.0193934								YPAD	0.031 μg/mL	1 μg/mL	0.772513	0.292385	1.25264	0.003	**
1	A8	D4.1	0.016	1.07076	0.000106778	0.660885	13.9404	1.04882	9.95376	10.0512	0.0194195								YPAD	0.063 ug/mL	0.25 μg/mL	-0.637032	-1.21557	-0.0584926	0.031	*
1	A9	D3.1	0.016	1.1025	0.000126368	0.677888	13.3854	1.02251	10.8592	10.9539	0.0187238								YPAD	0.063 ug/mL	1 μg/mL	0.88756	0.261126	1.51399	0.006	**
1	A10	D4.2	0.016	1.1121	0.000146212	0.683272	13.0791	1.01445	11.2939	11.382	0.0194013								YPAD	0.25 μg/mL	1 μg/mL	1.52459	1.04197	2.00721	0.000666	***
1	B1	D5.1	0.016	1.08667	0.000118498	0.692237	13.1799	1.00131	10.9261	11.0288	0.0207344								0.016 μg/mL	0.016 μg/mL	0.031 μg/mL	14.394	5.55708	23.2309	0.000549	***
1	B2	D5.2	0.016	1.05344	0.000146768	0.672228	13.2077	1.03112	10.563	10.656	0.0194677								0.016 μg/mL	0.016 μg/mL	0.063 μg/mL	15.6685	-6.64697	37.9839	0.185	ns
1	B3	D6.1	0.016	1.04227	0.000134576	0.698925	12.812	0.991733	10.8626	10.9574	0.021431								0.016 μg/mL	0.016 μg/mL	0.25 μg/mL	10.3008	-51.6541	72.2556	0.788	ns
1	B4	D6.2	0.016	1.09276	0.0001477	0.660743	13.4832	1.04904	10.657	10.752	0.0200376								0.016 μg/mL	0.016 μg/mL	1 μg/mL	13.782	-81.9974	109.561	0.824	ns
1	B5	D7.1	0.016	1.02471	0.000149553	0.688882	12.8209	1.00619	10.6706	10.7586	0.0205779								0.016 μg/mL	0.031 μg/mL	0.063 μg/mL	1.27445	-21.1029	23.6518	0.999	ns
1	B6	D7.2	0.016	1.08522	0.000146232	0.693792	12.8453	0.99907	11.2743	11.3726	0.0224434								0.016 μg/mL	0.031 μg/mL	0.25 μg/mL	-4.09325	-66.036	57.8495	0.986	ns
1	B7	D8.1	0.016	1.12301	0.000180831	0.696304	12.5431	0.995466	12.006	12.1001	0.0211765								0.016 μg/mL	0.031 μg/mL	1 μg/mL	-0.612049	-96.3629	95.1388	1	ns
1	B8	D8.2	0.016	1.06042	0.000148505	0.696962	12.7316	0.994526	11.1371	11.2242	0.0201568								0.016 μg/mL	0.063 μg/mL	0.25 μg/mL	-5.3677	-53.7529	43.0175	0.981	ns
1	B9	D9.1	0.016	1.06448	0.000180363	0.611685	14.195	1.13318	9.62774	9.69938	0.0181826								0.016 μg/mL	0.063 μg/mL	1 μg/mL	-1.8865	-81.3219	77.549	1	ns
1	B10	D11.1	0.016	0.942015	6.28587e-05	0.719217	13.3684	0.963752	9.29387	9.36825	0.0172827								0.016 μg/mL	0.25 μg/mL	1 μg/mL	3.4812	-71.7013	78.6637	0.999	ns
1	C1	D1.1	0.031	0.0225318	9.80817e-05	0.801775	6.77562	0.864515	0.3707	0.370375	0.000479416								0.031 μg/mL	0.016 μg/mL	0.031 μg/mL	4.28166	2.31089	6.25244	2.74e-06	****
1	C2	D1.2	0.031	0.605228	3.26809e-05	0.390782	25.1458	1.77374	0.600406	0.611875	0.00106038								0.031 μg/mL	0.016 μg/mL	0.063 μg/mL	4.2844	2.31362	6.25518	2.71e-06	****
1	C3	D1.3	0.031	0.0234639	0.00024852	0.639446	7.09528	1.08398	0.378272	0.3795	0.000436653								0.031 μg/mL	0.016 μg/mL	0.25 μg/mL	4.28116	2.31038	6.25195	2.75e-06	****
1	C4	D1.4	0.031	0.0289021	0.00027283	0.662461	7.02431	1.04632	0.468062	0.469	0.000572841								0.031 μg/mL	0.016 μg/mL	1 μg/mL	4.28506	2.31427	6.25584	2.7e-06	****
1	C5	D2.1	0.031	0.0298737	0.000287769	0.688505	6.72892	1.00674	0.492629	0.493375	0.000568087								0.031 μg/mL	0.031 μg/mL	0.063 μg/mL	0.00273454	-0.000992113	0.0064612	0.198	ns
1	C6	D2.2	0.031	0.0299746	0.000344264	0.621956	7.16311	1.11446	0.481143	0.481375	0.000571242								0.031 μg/mL	0.031 μg/mL	0.25 μg/mL	-0.000501292	-0.0141078	0.0131052	0.999	ns
1	C7	D3.2	0.031	0.0293028	0.000286253	0.653838	7.06405	1.06012	0.473366	0.472375	0.000662105								0.031 μg/mL	0.031 μg/mL	1 μg/mL	0.00339103	-0.00868196	0.015464	0.584	ns
1	C8	D4.1	0.031	0.0300381	0.000179821	0.697659	7.32772	0.993533	0.477516	0.47625	0.000609702								0.031 μg/mL	0.063 μg/mL	0.25 μg/mL	-0.00323583	-0.0166889	0.0102172	0.669	ns
1	C9	D3.1	0.031	0.0306676	0.000297893	0.63562	7.27552	1.09051	0.488919	0.48825	0.000595094								0.031 μg/mL	0.063 μg/mL	1 μg/mL	0.000656488	-0.0112829	0.0125958	0.997	ns
1	C10	D4.2	0.031	0.0292552	0.000209634	0.715315	6.89383	0.96901	0.477722	0.47775	0.000370557
1	D1	D5.1	0.031	0.0180666	0.000103788	0.761637	6.76663	0.910075	0.297362	0.29775	0.000419853
1	D2	D5.2	0.031	0.0171775	6.54783e-05	0.839053	6.63345	0.826107	0.285066	0.285375	0.000407649
1	D3	D6.1	0.031	1.00854	0.000114175	0.69961	12.9875	0.990763	10.3343	10.4354	0.0213495
1	D4	D6.2	0.031	0.0185939	9.37205e-05	0.792677	6.66756	0.874439	0.307904	0.308125	0.000453018
1	D5	D7.1	0.031	0.995844	9.9931e-05	0.70805	13.003	0.978952	10.1887	10.2948	0.0223182
1	D6	D7.2	0.031	0.981194	9.78632e-05	0.688676	13.3776	1.00649	9.6718	9.7665	0.020372
1	D7	D8.1	0.031	1.01365	0.000132637	0.680569	13.138	1.01848	10.2345	10.3419	0.0228355
1	D8	D8.2	0.031	0.935559	0.000111071	0.681837	13.2563	1.01659	9.33549	9.41613	0.0177745
1	D9	D9.1	0.031	1.1165	0.000119646	0.65265	14.0061	1.06205	10.3062	10.3957	0.0196335
1	D10	D11.1	0.031	1.06551	9.13683e-05	0.73592	12.7242	0.941878	11.1981	11.2944	0.0204384
1	E1	D1.1	0.016	1.07435	0.000125597	0.695842	13.0116	0.996127	10.9828	11.0921	0.0221895
1	E2	D1.2	0.016	9.79758	0.00305147	0.24703	32.6841	2.80593	3.65392	3.6695	0.00913939
1	E3	D1.3	0.016	1.09928	0.00010631	0.688049	13.4347	1.00741	10.7732	10.886	0.0213697
1	E4	D1.4	0.016	1.09195	0.000100458	0.696643	13.3406	0.994983	10.8038	10.9065	0.0198597
1	E5	D2.1	0.016	1.06307	0.000113246	0.673194	13.5875	1.02964	10.2565	10.3516	0.0197697
1	E6	D2.2	0.016	1.07027	8.59552e-05	0.689629	13.6733	1.0051	10.2338	10.3354	0.0197555
1	E7	D3.2	0.016	1.05771	9.15577e-05	0.698707	13.3884	0.992042	10.4146	10.5241	0.0207964
1	E8	D4.1	0.016	1.08828	0.000114332	0.668537	13.7029	1.03681	10.3743	10.4678	0.0191091
1	E9	D3.1	0.016	1.08161	0.000101652	0.689358	13.4507	1.0055	10.5828	10.6786	0.0194478
1	E10	D4.2	0.016	1.08352	0.00013572	0.680229	13.2088	1.01899	10.8634	10.9595	0.0200715
1	F1	D5.1	0.016	0.95884	8.42307e-05	0.688774	13.5601	1.00635	9.27674	9.37438	0.0204034
1	F2	D5.2	0.016	1.03456	0.000120934	0.687657	13.1666	1.00798	10.4159	10.511	0.0200695
1	F3	D6.1	0.016	0.890662	7.86456e-05	0.707246	13.1986	0.980065	8.93846	9.02013	0.0186954
1	F4	D6.2	0.016	1.08224	9.77963e-05	0.687389	13.5463	1.00838	10.4856	10.594	0.0210712
1	F5	D7.1	0.016	1.0397	0.00011635	0.712657	12.7659	0.972624	10.8837	10.9842	0.0214924
1	F6	D7.2	0.016	1.00691	0.000121695	0.691221	13.0505	1.00279	10.2543	10.3419	0.0196878
1	F7	D8.1	0.016	1.05659	0.000143549	0.69178	12.8708	1.00198	10.9499	11.0442	0.0211246
1	F8	D8.2	0.016	1.04604	0.000104055	0.71973	12.8041	0.963066	10.9101	11.0068	0.0207235
1	F9	D9.1	0.016	1.10511	0.000113029	0.6591	13.9398	1.05166	10.2739	10.3685	0.0212876
1	F10	D11.1	0.016	1.036	7.03859e-05	0.732186	13.1071	0.946681	10.4916	10.5901	0.019943
1	G1	D1.1	0.031	0.0303519	0.000270391	0.693993	6.7894	0.998782	0.498714	0.49825	0.000693144
1	G2	D1.2	0.031	314330	8.2119e-06	0.351673	69.2919	1.971	0.0825285	0.10675	0.00173228
1	G3	D1.3	0.031	0.0235931	0.000163029	0.723525	6.86617	0.958014	0.385925	0.3865	0.000484277
1	G4	D1.4	0.031	0.0255897	0.000152156	0.727754	7.03408	0.952448	0.414324	0.414375	0.000443662
1	G5	D2.1	0.031	0.0223216	0.000123518	0.772981	6.71604	0.896719	0.368533	0.368625	0.000393861
1	G6	D2.2	0.031	0.0288581	0.000273246	0.661018	7.035	1.04861	0.467039	0.4675	0.000545016
1	G7	D3.2	0.031	0.0279979	0.000178122	0.748663	6.74674	0.925847	0.461351	0.462	0.000448502
1	G8	D4.1	0.031	0.0262148	0.000234783	0.685777	6.86291	1.01075	0.428805	0.430375	0.000593588
1	G9	D3.1	0.031	0.0274367	0.000210925	0.693114	7.01243	1.00005	0.444743	0.445	0.000438477
1	G10	D4.2	0.031	0.0245163	0.000239399	0.678646	6.80642	1.02137	0.402373	0.402625	0.000468948
1	H1	D5.1	0.031	0.0212644	0.000184261	0.62474	7.58673	1.1095	0.332422	0.331	0.000468561
1	H2	D5.2	0.031	0.0240877	0.000157557	0.716707	7.00859	0.967128	0.390596	0.389625	0.000574071
1	H3	D6.1	0.031	1.07047	0.000195561	0.659732	13.047	1.05065	10.9057	10.9596	0.0132994
1	H4	D6.2	0.031	0.0250567	0.000137269	0.718461	7.23972	0.964767	0.400556	0.4	0.000586155
1	H5	D7.1	0.031	0.985679	0.000105171	0.693678	13.1839	0.999235	9.90667	9.98263	0.0162155
1	H6	D7.2	0.031	0.960506	0.000153797	0.640234	13.6504	1.08265	9.2075	9.26988	0.0164477
1	H7	D8.1	0.031	1.05507	0.000306531	0.61329	13.2784	1.13021	10.5065	10.5615	0.013002
1	H8	D8.2	0.031	0.981502	8.9398e-05	0.692308	13.4386	1.00121	9.61503	9.67763	0.0128018
1	H9	D9.1	0.031	1.03677	9.79993e-05	0.628034	14.7549	1.10368	8.7981	8.87925	0.0174071
1	H10	D11.1	0.031	0.987569	7.99563e-05	0.718085	13.1202	0.965271	9.98825	10.0702	0.0187561
2	A2	D1.1	0	1.4408	0.000271307	0.70258	12.2082	0.986573	16.0055	16.0508	0.0118418
2	A3	D1.2	0	1.31061	0.000331235	0.68366	12.1156	1.01388	14.6807	14.7335	0.0136302
2	A4	D1.3	0	1.39673	0.00037757	0.657147	12.5019	1.05478	15.1064	15.1591	0.0141388
2	A5	D1.4	0	1.41705	0.000452553	0.644643	12.4858	1.07524	15.3492	15.3828	0.0120904
2	A6	D2.1	0	1.42874	0.000591444	0.648125	12.0182	1.06946	16.143	16.1885	0.0226838
2	A7	D2.2	0	1.41325	0.000468335	0.650333	12.3197	1.06583	15.5425	15.5747	0.0100315
2	A8	D3.2	0	1.40495	0.000279025	0.686298	12.4203	1.00998	15.3096	15.3682	0.0148615
2	A9	D4.1	0	1.44367	0.000522257	0.645548	12.2751	1.07373	15.9413	16.0003	0.0130749
2	A10	D3.1	0	1.40793	0.000326027	0.671418	12.4668	1.03236	15.2769	15.3302	0.0141702
2	A11	D4.2	0	1.4159	0.000308496	0.685152	12.3058	1.01167	15.591	15.6407	0.0142982
2	B2	D1.1	0	1.41689	0.000251921	0.705543	12.2383	0.98243	15.6972	15.7359	0.0128887
2	B3	D1.2	0	1.31376	0.000369151	0.680922	12.0086	1.01795	14.8564	14.9005	0.0127248
2	B4	D1.3	0	1.43653	0.000557527	0.645344	12.17	1.07407	16.0133	16.0427	0.0109456
2	B5	D1.4	0	1.39798	0.0005518	0.637542	12.2925	1.08722	15.4127	15.4437	0.0103898
2	B6	D2.1	0	1.39322	0.000474363	0.654991	12.1907	1.05825	15.5016	15.5373	0.011944
2	B7	D2.2	0	1.3984	0.000419745	0.660883	12.2728	1.04882	15.4445	15.4891	0.013377
2	B8	D3.1	0	1.40109	0.000502143	0.652247	12.1634	1.06271	15.6275	15.6568	0.0108478
2	B9	D3.2	0	1.42016	0.0005496	0.644424	12.1918	1.07561	15.7999	15.8271	0.0110659
2	B10	D4.1	0	1.38968	0.000338923	0.666017	12.49	1.04073	15.0466	15.0868	0.0117308
2	B11	D4.2	0	1.39288	0.000360024	0.67871	12.1708	1.02127	15.5254	15.5665	0.0122431
2	C2	D1.1	0	1.39947	0.000550389	0.636348	12.3212	1.08926	15.3889	15.4152	0.0101613
2	C3	D1.2	0	1.28909	0.000304681	0.690188	12.0981	1.00429	14.4621	14.5213	0.0140611
2	C4	D1.3	0	1.38698	0.000480926	0.647934	12.2954	1.06978	15.2873	15.322	0.0110988
2	C5	D1.4	0	1.38684	0.000499562	0.640468	12.3791	1.08225	15.1697	15.2002	0.0111385
2	C6	D2.1	0	1.36628	0.000549028	0.647619	12.0735	1.0703	15.3619	15.4026	0.0116097
2	C7	D2.2	0	1.3804	0.000473975	0.654297	12.1908	1.05938	15.3589	15.3997	0.0128185
2	C8	D3.1	0	1.38878	0.00042832	0.659109	12.2647	1.05164	15.3496	15.3846	0.0127304
2	C9	D3.2	0	1.40008	0.000536456	0.647933	12.1412	1.06978	15.6473	15.6824	0.0119122
2	C10	D4.1	0	1.3983	0.00043971	0.659697	12.2243	1.0507	15.5111	15.5426	0.0119925
2	C11	D4.2	0	1.40008	0.000415589	0.664324	12.226	1.04339	15.5285	15.5693	0.0128008
2	D2	D1.1	0	1.49885	0.000222389	0.745383	11.827	0.929921	17.2214	17.2251	0.00625839
2	D3	D1.2	0	1.41016	0.000110253	0.808216	11.7003	0.857627	16.381	16.3938	0.00781361
2	D4	D1.3	0	1.50098	0.000149395	0.784572	11.7452	0.883472	17.3686	17.3807	0.0104413
2	D5	D1.4	0	1.48101	0.000187306	0.751747	11.9393	0.922048	16.8501	16.8707	0.00982465
2	D6	D2.1	0	1.45838	0.000165789	0.769845	11.7972	0.900373	16.7998	16.8098	0.00859646
2	D7	D2.2	0	1.46254	0.000184315	0.757537	11.8528	0.915001	16.7665	16.7787	0.00612085
2	D8	D3.1	0	1.41064	0.000535103	0.647128	12.1718	1.07111	15.7222	15.756	0.0115659
2	D9	D3.2	0	1.40112	0.000518542	0.643341	12.2818	1.07742	15.4622	15.4905	0.0107522
2	D10	D4.1	0	1.37746	0.000328646	0.670739	12.4348	1.03341	14.9902	15.0416	0.0144951
2	D11	D4.2	0	1.39996	0.000406887	0.662214	12.2968	1.04671	15.4281	15.4738	0.013162
2	E2	D5.1	0	1.37871	0.000370254	0.656748	12.5196	1.05542	14.8873	14.9352	0.012461
2	E3	D5.2	0	1.35975	0.000336687	0.662809	12.5276	1.04577	14.6715	14.7122	0.0123961
2	E4	D6.1	0	1.28987	0.000396795	0.644589	12.5449	1.07533	13.8954	13.9597	0.0175349
2	E5	D6.2	0	1.37678	0.000493566	0.646612	12.2689	1.07197	15.2112	15.2475	0.0117794
2	E6	D7.1	0	1.29946	0.000404707	0.662483	12.1875	1.04629	14.4626	14.5281	0.0177637
2	E7	D7.2	0	1.31947	0.000447142	0.652259	12.249	1.06269	14.6042	14.6634	0.0160085
2	E8	D8.1	0	1.34335	0.000547407	0.639571	12.2036	1.08377	14.9296	14.9742	0.0146264
2	E9	D8.2	0	1.338	0.000476982	0.645545	12.2979	1.07374	14.7441	14.7922	0.01248
2	E10	D9.1	0	1.39553	0.000544185	0.586908	13.3737	1.18102	13.8818	13.8978	0.00891876
2	E11	D11.1	0	1.34863	0.000375314	0.679278	12.0518	1.02042	15.1924	15.244	0.0144519
2	F2	D5.1	0	1.39299	0.000387505	0.656361	12.4733	1.05605	15.1059	15.1508	0.0127432
2	F3	D5.2	0	1.36936	0.00037105	0.658192	12.4785	1.05311	14.8425	14.8964	0.0133404
2	F4	D6.1	0	1.28744	0.000349206	0.650671	12.6212	1.06528	13.7712	13.8434	0.0170071
2	F5	D6.2	0	1.38709	0.000476469	0.645961	12.3475	1.07305	15.2164	15.2565	0.0126639
2	F6	D7.1	0	1.28048	0.000320976	0.662396	12.5169	1.04642	13.8299	13.9093	0.0193161
2	F7	D7.2	0	1.32439	0.000421656	0.653391	12.3233	1.06085	14.5603	14.6193	0.0152518
2	F8	D8.1	0	1.33339	0.000461434	0.654007	12.1842	1.05985	14.8446	14.8977	0.014622
2	F9	D8.2	0	1.30847	0.000321769	0.667745	12.4453	1.03804	14.2257	14.2877	0.0158997
2	F10	D9.1	0	1.40232	0.000622881	0.575349	13.4159	1.20474	13.8911	13.9038	0.00688037
2	F11	D11.1	0	1.35824	0.000298317	0.698848	12.0532	0.991843	15.2989	15.3463	0.0127946
2	G2	D5.1	0	1.41895	0.000388679	0.669084	12.2592	1.03596	15.6907	15.7222	0.0100692
2	G3	D5.2	0	1.38857	0.000396672	0.65987	12.3667	1.05043	15.2058	15.2483	0.0128643
2	G4	D6.1	0	1.32036	0.000408581	0.642701	12.5726	1.07849	14.1875	14.2503	0.0167995
2	G5	D6.2	0	1.40581	0.00052465	0.645508	12.2276	1.0738	15.5899	15.6187	0.0116519
2	G6	D7.1	0	1.31849	0.000403088	0.658709	12.2855	1.05228	14.5454	14.6122	0.0178929
2	G7	D7.2	0	1.35055	0.000430036	0.659308	12.2126	1.05133	14.9974	15.0502	0.0135913
2	G8	D8.1	0	1.35397	0.000380921	0.658643	12.4129	1.05239	14.7644	14.8241	0.0160872
2	G9	D8.2	0	1.35739	0.000307464	0.672494	12.4796	1.03071	14.711	14.7648	0.0142126
2	G10	D9.1	0	1.40829	0.000502854	0.584071	13.5895	1.18675	13.706	13.719	0.00808691
2	G11	D11.1	0	1.37075	0.000316605	0.688251	12.1656	1.00711	15.2858	15.3365	0.0128633
2	H2	D5.1	0	1.40808	0.000439405	0.649188	12.434	1.06771	15.3248	15.3693	0.0128763
2	H3	D5.2	0	1.37859	0.000334765	0.670325	12.4162	1.03405	15.0281	15.079	0.0139179
2	H4	D6.1	0	1.3419	0.00044203	0.642646	12.4764	1.07858	14.5479	14.5949	0.0143534
2	H5	D6.2	0	1.39789	0.000387457	0.666743	12.2845	1.0396	15.4225	15.4648	0.0124543
2	H6	D7.1	0	1.30839	0.000282714	0.679087	12.4279	1.0207	14.2474	14.3268	0.0231951
2	H7	D7.2	0	1.39122	0.000539309	0.630265	12.463	1.09977	15.1013	15.1574	0.0190826
2	H8	D8.1	0	1.36388	0.000343514	0.665247	12.4561	1.04194	14.8135	14.8779	0.0181924
2	H9	D8.2	0	1.41454	0.000246924	0.679961	12.7258	1.01939	14.9823	15.0632	0.0208805
2	H10	D9.1	0	1.41004	0.000451064	0.596155	13.4985	1.1627	13.85	13.8692	0.00995746
2	H11	D11.1	0	1.37415	0.000351483	0.69341	11.9279	0.999621	15.6501	15.6992	0.0134395
3	B1	D1.1	0.016	1.19374	0.00146553	0.391773	17.1053	1.76926	7.57589	7.654	0.021432
3	B2	D1.2	0.016	1.19024	0.000708721	0.337793	21.9827	2.05199	3.26257	3.29088	0.007307
3	B3	D1.3	0.016	1.15056	0.00149004	0.412636	16.1108	1.6798	8.33506	8.40387	0.0212688
3	B4	D1.4	0.016	1.19297	0.00127781	0.422757	16.1747	1.63959	8.55692	8.62175	0.0203339
3	B5	D2.1	0.016	1.11128	0.0011313	0.419078	16.4382	1.65398	7.69803	7.78012	0.022123
3	B6	D2.2	0.016	1.04912	0.000977763	0.429937	16.2286	1.61221	7.46377	7.5405	0.0209768
3	B7	D3.2	0.016	1.10053	0.0012453	0.424738	15.9699	1.63194	8.10651	8.18463	0.0221629
3	B8	D4.1	0.016	1.16472	0.00168783	0.384297	17.006	1.80368	7.51363	7.57788	0.0210305
3	B9	D3.1	0.016	1.22737	0.00159552	0.384269	17.2903	1.80381	7.60008	7.66838	0.0201484
3	B10	D4.2	0.016	1.10227	0.00118149	0.436095	15.6784	1.58944	8.41689	8.50212	0.0226947
3	B11	D5.1	0.016	1.11977	0.000863168	0.447185	16.0275	1.55002	8.16485	8.265	0.0247847
3	B12	D5.2	0.016	1.22114	0.0014623	0.38076	17.6655	1.82043	7.15878	7.24175	0.0226568
3	C1	D1.1	0.031	0.0100559	6.31898e-05	1.01589	4.98425	0.682302	0.183449	0.184	0.000949132
3	C2	D1.2	0.031	4.96784e+06	4.27318e-05	0.35233	72.316	1.96733	0.435237	0.455625	0.00175028
3	C3	D1.3	0.031	0.0143853	0.000107474	1.04329	4.68635	0.664387	0.266701	0.267875	0.00135701
3	C4	D1.4	0.031	0.0133527	7.66796e-05	0.997367	5.16769	0.694977	0.241148	0.24225	0.00124235
3	C5	D2.1	0.031	0.0156702	0.000142398	0.986564	4.75566	0.702587	0.289403	0.290375	0.00138967
3	C6	D2.2	0.031	0.016486	0.000152581	0.959168	4.87221	0.722655	0.302542	0.30375	0.00132174
3	C7	D3.2	0.031	0.0109109	7.46913e-05	1.05082	4.73659	0.659628	0.201744	0.20225	0.00102058
3	C8	D4.1	0.031	0.0121721	9.50448e-05	1.01459	4.77503	0.683178	0.224582	0.225375	0.00111537
3	C9	D3.1	0.031	0.0112277	0.000219163	0.855935	4.57583	0.809812	0.209223	0.2105	0.00103923
3	C10	D4.2	0.031	0.0118656	0.000124164	0.991437	4.58857	0.699134	0.221106	0.222125	0.000974335
3	C11	D5.1	0.031	0.0111068	0.000141676	0.917881	4.73802	0.75516	0.205269	0.20625	0.000997344
3	C12	D5.2	0.031	0.0078527	8.84343e-05	0.975729	4.58634	0.710389	0.146338	0.146875	0.000785461
3	F1	D6.1	0.016	1.10431	0.000295898	0.659491	12.4709	1.05103	11.886	11.9576	0.0190446
3	F2	D6.2	0.016	1.1094	0.000897063	0.436525	16.3092	1.58788	7.80031	7.87725	0.0207743
3	F3	D7.1	0.016	1.07309	0.000276626	0.693522	11.9147	0.999459	12.1461	12.231	0.020227
3	F4	D7.2	0.016	1.03969	0.000208609	0.6864	12.4035	1.00983	11.2602	11.3424	0.0196233
3	F5	D8.1	0.016	1.1162	0.000371975	0.67197	11.9146	1.03151	12.6342	12.6922	0.0163398
3	F6	D8.2	0.016	1.04646	0.000228937	0.705049	11.9527	0.98312	11.8049	11.891	0.0197193
3	F7	D9.1	0.016	1.17946	0.000273712	0.652885	12.8174	1.06167	12.2868	12.3654	0.0178912
3	F8	D11.1	0.016	1.10165	0.00024794	0.745146	11.2715	0.930216	13.1776	13.2592	0.0185831
3	G1	D6.1	0.031	1.13354	0.000273325	0.67731	12.2986	1.02338	12.3956	12.4835	0.0194268
3	G2	D6.2	0.031	0.0193896	0.00016555	0.855014	5.5609	0.810685	0.342468	0.34425	0.00108302
3	G3	D7.1	0.031	1.02273	0.000208866	0.685037	12.4024	1.01184	11.0777	11.1587	0.0183049
3	G4	D7.2	0.031	1.00941	0.000234394	0.62913	13.3003	1.10176	10.0292	10.076	0.0124713
3	G5	D8.1	0.031	1.02528	0.000223667	0.697817	12.0807	0.993309	11.4349	11.5199	0.0192665
3	G6	D8.2	0.031	1.03506	0.000268275	0.682513	12.099	1.01558	11.5251	11.5924	0.0158462
3	G7	D9.1	0.031	1.08618	0.000127318	0.677521	13.3595	1.02306	10.7265	10.815	0.0173804
3	G8	D11.1	0.031	1.07218	0.000195683	0.754923	11.4032	0.918169	12.684	12.7715	0.0178737
