# Supplementary material for: Rapid Evolution of Multidrug Resistance in a Candida lusitaniae Infection during Micafungin Monotherapy
Source: Antimicrob Agents Chemother. 2023 Jul 10;67(8):e00543-23. doi: 10.1128/aac.00543-23 (PMC10433866; doi:10.1128/aac.00543-23)
Supplement: Supplemental file 5 — Supplemental material. Download aac.00543-23-s0005.xlsx, XLSX file, 0.07 MB [file aac.00543-23-s0005.xlsx]

## Sheet: Alignment_statistics_TableS4
Table S4, Alignment Statistics
Basic assembly statistics for isolate D1.1 aligned to six different genome assemblies
Source	NCBI GenBank assembly GCA_000003835.1	NCBI GenBank assembly GCA_001673695.2	NCBI GenBank assembly GCA_014636115.1	Mycocosm	NCBI GenBank assembly GCA_009498055.1	NCBI GenBank assembly GCA_003675555.2
Genome assembly	ASM383v1, Broad Institute strain ATCC 42720	ASM167369v2, Bordeaux University strain CBS 6936	ASM1463611v1, strain FDAARGOS_655	MJ12 v1.0	ASM949805v1, Sanglard Lab strain P1	ASM367555v2, UC Riverside strain L17
Samtools flagstats output	13048309 + 0 in total (QC-passed reads + QC-failed reads)	13047418 + 0 in total (QC-passed reads + QC-failed reads)	13050133 + 0 in total (QC-passed reads + QC-failed reads)	13032462 + 0 in total (QC-passed reads + QC-failed reads)	13048275 + 0 in total (QC-passed reads + QC-failed reads)	13048548 + 0 in total (QC-passed reads + QC-failed reads)
	0 + 0 secondary	0 + 0 secondary	0 + 0 secondary	0 + 0 secondary	0 + 0 secondary	0 + 0 secondary
	47905 + 0 supplementary	47014 + 0 supplementary	49729 + 0 supplementary	32058 + 0 supplementary	47871 + 0 supplementary	48144 + 0 supplementary
	955749 + 0 duplicates	913038 + 0 duplicates	926670 + 0 duplicates	714827 + 0 duplicates	821368 + 0 duplicates	871937 + 0 duplicates
	12781190 + 0 mapped (97.95% : N/A)	12481757 + 0 mapped (95.66% : N/A)	12833354 + 0 mapped (98.34% : N/A)	11697290 + 0 mapped (89.76% : N/A)	12493404 + 0 mapped (95.75% : N/A)	12217065 + 0 mapped (93.63% : N/A)
	13000404 + 0 paired in sequencing	13000404 + 0 paired in sequencing	13000404 + 0 paired in sequencing	13000404 + 0 paired in sequencing	13000404 + 0 paired in sequencing	13000404 + 0 paired in sequencing
	6500202 + 0 read1	6500202 + 0 read1	6500202 + 0 read1	6500202 + 0 read1	6500202 + 0 read1	6500202 + 0 read1
	6500202 + 0 read2	6500202 + 0 read2	6500202 + 0 read2	6500202 + 0 read2	6500202 + 0 read2	6500202 + 0 read2
	12640594 + 0 properly paired (97.23% : N/A)	12307200 + 0 properly paired (94.67% : N/A)	12695838 + 0 properly paired (97.66% : N/A)	11532038 + 0 properly paired (88.71% : N/A)	12318224 + 0 properly paired (94.75% : N/A)	12027010 + 0 properly paired (92.51% : N/A)
	12712044 + 0 with itself and mate mapped	12394198 + 0 with itself and mate mapped	12769486 + 0 with itself and mate mapped	11599868 + 0 with itself and mate mapped	12402604 + 0 with itself and mate mapped	12109354 + 0 with itself and mate mapped
	21241 + 0 singletons (0.16% : N/A)	40545 + 0 singletons (0.31% : N/A)	14139 + 0 singletons (0.11% : N/A)	65364 + 0 singletons (0.50% : N/A)	42929 + 0 singletons (0.33% : N/A)	59567 + 0 singletons (0.46% : N/A)
	9230 + 0 with mate mapped to a different chr	37228 + 0 with mate mapped to a different chr	20836 + 0 with mate mapped to a different chr	16020 + 0 with mate mapped to a different chr	30552 + 0 with mate mapped to a different chr	29334 + 0 with mate mapped to a different chr
	6379 + 0 with mate mapped to a different chr (mapQ>=5)	31595 + 0 with mate mapped to a different chr (mapQ>=5)	10109 + 0 with mate mapped to a different chr (mapQ>=5)	9729 + 0 with mate mapped to a different chr (mapQ>=5)	19460 + 0 with mate mapped to a different chr (mapQ>=5)	21999 + 0 with mate mapped to a different chr (mapQ>=5)
