# Supplementary material for: Rapid Evolution of Multidrug Resistance in a Candida lusitaniae Infection during Micafungin Monotherapy
Source: Antimicrob Agents Chemother. 2023 Jul 10;67(8):e00543-23. doi: 10.1128/aac.00543-23 (PMC10433866; doi:10.1128/aac.00543-23)
Supplement: Supplemental file 6 — Supplemental material. Download aac.00543-23-s0006.xlsx, XLSX file, 0.08 MB [file aac.00543-23-s0006.xlsx]

## Sheet: Inter-Isolate_SNPs_TableS5
Table S5, Inter-isolate SNPS
Genotype data for all unfixed SNPs relative to reference genome FDA-ARGOS strain 655, NCBI ASM1463611v1, GenBank accession GCA_014636115.1
Contig	Position	Mutation_type	Locus	Gene	Ref	Alt	D1.1	D1.2	D1.3	D1.4	D2.1	D2.2	D3.1	D3.2	D4.1	D4.2	D5.1	D5.2	D6.1	D6.2	D7.1	D7.2	D8.1	D8.2	D9.1	D11.1
JAASFG010000002.1	148547	missense	FOB63_001196	SIP3	G	[T]	G	G	G	G	G	G	G	G	G	G	G	G	G	G	G	G	G	G	G	T
JAASFG010000002.1	897733	synonymous	FOB63_001517	SEC24	G	[A]	G	G	G	G	G	G	G	G	G	G	G	G	G	G	A	G	G	G	G	G
JAASFG010000002.1	1137176	intergenic	intergenic	NA	G	[A]	A	G	G	A	G	A	A	G	A	G	G	G	G	A	G	G	G	G	G	G
JAASFG010000002.1	1255841	missense	FOB63_001684	FKS1	A	[G]	A	A	A	A	A	A	A	A	A	A	A	A	A	A	G	G	G	G	A	A
JAASFG010000002.1	1255851	missense	FOB63_001684	FKS1	G	[A]	G	G	G	G	G	G	G	G	G	G	G	G	A	G	G	G	G	G	G	G
JAASFG010000002.1	1257850	missense	FOB63_001684	FKS1	C	[A]	C	C	C	C	C	C	C	C	C	C	C	C	C	C	C	C	C	C	C	A
JAASFG010000002.1	1659448	intergenic	intergenic	NA	G	[A]	G	G	G	G	G	G	G	G	G	G	G	G	G	G	A	A	A	A	A	G
JAASFG010000002.1	2198841	missense	FOB63_002135	SYG1	G	[A]	G	G	G	G	G	G	G	G	G	G	G	G	G	G	A	G	G	G	G	G
JAASFG010000003.1	234620	missense	FOB63_002254	EPL1	G	[T]	G	G	G	G	G	G	G	G	T	G	G	G	G	G	G	G	G	G	G	G
JAASFG010000004.1	768831	synonymous	FOB63_003368	RAD16	C	[T]	T	C	C	C	C	C	C	C	C	C	C	C	C	C	C	C	C	C	C	C
JAASFG010000004.1	985590	missense	FOB63_003465	RLM1	C	[A]	C	C	A	C	C	C	C	A	C	C	C	C	C	C	C	C	C	C	C	A
JAASFG010000006.1	252469	missense	FOB63_004118	ERG3	C	[A]	C	C	C	C	C	C	C	C	C	C	C	C	C	C	C	C	C	C	A	C
JAASFG010000006.1	489657	intergenic	intergenic	NA	C	[T]	C	C	C	C	C	C	C	T	C	C	C	C	C	C	C	C	C	C	C	C
JAASFG010000009.1	1493626	missense	FOB63_005299	RPL8B	C	[T]	C	C	C	C	C	C	C	C	C	C	C	C	C	C	C	C	C	C	C	T
